# Supplementary material for: Determinants of feto-maternal outcomes of antepartum hemorrhage among women who gave birth in Awi zone public hospitals, Ethiopia. A case-control study
Source: PLoS One. 2024 Jul 8;19(7):e0297700. doi: 10.1371/journal.pone.0297700 (PMC11230564; doi:10.1371/journal.pone.0297700)
Supplement: S2 Dataset — (SPS) [file pone.0297700.s002.sps]

* EpiData created two files during export
* .
* 1. C:\Users\user\Desktop\epi data\epidata_aph.sps .
*    is this SPSS command file
* 2. C:\Users\user\Desktop\epi data\epidata_aph.csv .
*    is an ASCII text file with the raw data
*
* You may modify the commands before running it
* Uncomment (remove the *) the last command (SAVE) if the
* command file should save the data as a SPSS datafile

SET DECIMAL=dot.
DATA LIST
  FILE = "C:\Users\user\Desktop\epi data\epidata_aph.csv"
  ENCODING="UTF8"
  LIST ("|")
  RECORDS = 1
  / ID_number(F3) Age(F2) residence(F1) educ(F1) m_status(F1) occup(F1) gravidity(F1) 
    parity(F1) ANC(F1) frequ(F1) IFA(F1) LNMP(F1) GA(F2) HX_APH(F1) pr_cause(F1) 
    Pr_cesearan(F1) num_cesearan(F1) D_C(F1) HDP(F1) hydraminous(F1) prom(F1) Hgb(F4.1) 
    PLT(F3) Dexa(F1) RFT(F1) Res_RFT(F5.2) LFT(F1) res_LFT(F5.2) complaint(F2) referal(F1) 
    dist_km(F1) delay(F1) delivery(F1) US_inv(F1) Cause(F1) type_pp(F1) grade_AP(F1) 
    complica(F1) hem_shock(F1) PPH(F1) anemia(F1) measure(F1) blood(F1) unit(F1) 
    Resusci(F1) hyst2(F1) ICU(F1) TAH(F1) SAH(F1) lap(F1) SVD(F1) C_s(F1) condintion_disch(F1) 
    hypovole(F1) RF(F1) Postpa_hemo(F1) Respiratory_f(F1) sex(F1) birth_outcome(F1) 
    APGAR1(F1) APGAR5(F1) Birth_asph(F1) RDS(F1) FWT(F4) NICU(F1) Birth_asph2(F1) 
    LBW(F1) Prematu(F1) cause_still(F1) Group(F1) FMO(F1) .
FILE LABEL "Dataform 1".

VARIABLE LABELS
  ID_number "identification number"
  Age "Age of the mother"
  residence "Residence of the mother"
  educ "Educational status of the mothers"
  m_status "Marital status"
  occup "Occupation of the mothers"
  gravidity "total number of pregnacy"
  parity "total number of delivery"
  ANC "Antenatal  care follow up"
  frequ "if yes number of visit"
  IFA "iron and folic acid supplementation during pregnancy"
  LNMP "Was LNMP known "
  GA "Gestational age at delivery"
  HX_APH "Previous history of APH"
  pr_cause "If yes, what was the cause?"
  Pr_cesearan "Previous cesarean delivery"
  num_cesearan "if yes how many times? "
  D_C "Previous D & C"
  HDP "History of hypertensive disorder during pregnancy "
  hydraminous "History of poly hydraminous"
  prom "History of prom"
  Hgb "Hemoglobin at admission"
  PLT "Platelet count at admission"
  Dexa "was dexamethasone given?"
  RFT "Renal function test "
  Res_RFT "if yes result of RFT"
  LFT "Liver function test "
  res_LFT "If yes result of LFT"
  complaint "Duration of complaint in hour before arrive to this hospital"
  referal "Did referred from other health facility"
  dist_km "Distance traveled in Km to arrive this hospital"
  delay "  delay >12 hours before arrive to this hospital? "
  delivery "Mode of delivery?"
  US_inv "Ultrasound investigation done?   "
  Cause " what was the cause of APH? "
  type_pp "If placenta previa, which type? "
  grade_AP "If placental abruption, which grade? "
  complica "was complication developed? "
  hem_shock "Hemorrhagic Shock"
  PPH "was PPH developed"
  anemia "was  anemia developed"
  measure "was measure taken? "
  blood "blood transfusion "
  unit "unit of blood transfusion"
  Resusci "resuscitation"
  hyst2 "hysterectomy"
  ICU "was ICU transferred"
  TAH "was total abdomenal hysteroctmy done"
  SAH "Subtotal abdomenal hysteroctmy"
  lap "Was laparatomy"
  SVD "hospital stays after SVD in days "
  C_s "hospital stays after Cesearan section in days "
  condintion_disch " what was the condition of the mother at last? "
  hypovole "Hypovolemia shock"
  RF "Renal failure"
  Postpa_hemo "Postpartum hemorrahge"
  Respiratory_f "respiratory failure "
  sex "Sex of the baby"
  birth_outcome "Birth outcome?"
  APGAR1 "If alive APGAR score at 1stminute"
  APGAR5 "If alive APGAR score at5th minute"
  Birth_asph "Birth Asphyxia"
  RDS "Respiratory distress syndrome "
  FWT "Birth weight in grams?"
  NICU "Did the neonate transfer to NICU? "
  Birth_asph2 "Birth Asphyxia "
  LBW "low birth weight "
  Prematu "prematurity "
  cause_still "what was the cause of still birth? "
  Group "group of study subject"
  FMO "fetomaternal outcome"
.
VALUE LABELS
   residence
    1 "rular"
    2 "urban"
 / educ
    1 "Unable to read and write"
    2 "attended grades 1-8 "
    3 "attended grades 9-12 "
    4 "diploma or above"
 / m_status
    1 "married  "
    2 "single"
    3 "divorced"
    4 " widowed"
 / occup
    1 "housewife"
    2 "government employed"
    3 "student"
    4 "merchant"
    5 "daily laborer"
    6 "self-employee"
 / ANC
    1 "yes"
    0 "no"
 / frequ
    1 "one "
    2 "two"
    3 "three"
    4 "four and above"
 / IFA
    1 "yes"
    0 "no"
 / LNMP
    1 "yes"
    0 "no"
 / HX_APH
    1 "yes"
    0 "no"
 / pr_cause
    1 "AP"
    2 "PP"
    3 "Ux_rupture"
    4 "others specify"
 / Pr_cesearan
    1 "yes"
    0 "no"
 / num_cesearan
    1 "one"
    2 "two"
    3 "three and above"
 / D_C
    1 "yes"
    0 "no"
 / HDP
    1 "yes"
    0 "no"
 / hydraminous
    1 "yes"
    0 "no"
 / prom
    1 "yes"
    0 "no"
 / Dexa
    1 "yes"
    0 "no"
 / RFT
    1 "yes"
    0 "no"
 / LFT
    1 "yes"
    0 "no"
 / referal
    1 "yes"
    0 "no"
 / dist_km
    1 "<=5"
    2 ">5"
 / delay
    1 "yes"
    0 "no"
 / delivery
    1 "Emergency cesarean delivery "
    2 "Elective cesarean delivery"
    3 "Spontaneous vaginal delivery "
    4 "instrumental delivery"
    5 "other"
 / US_inv
    1 "yes"
    0 "no"
 / Cause
    1 "PP"
    2 "AP"
    3 "uterine rupture"
    4 "Others"
 / type_pp
    1 "TYPE I"
    2 "TYPE II"
    3 "TYPE III"
    4 "TYPE IV"
 / grade_AP
    1 "Grade 0"
    2 "Grade 1"
    3 "Grade 2"
    4 "Grade 3"
 / complica
    1 "yes"
    0 "no"
 / hem_shock
    1 "yes"
    0 "no"
 / PPH
    1 "yes"
    0 "no"
 / anemia
    1 "yes"
    0 "no"
 / measure
    1 "yes"
    0 "no"
 / blood
    1 "yes"
    0 "no"
 / Resusci
    1 "yes"
    0 "no"
 / hyst2
    1 "yes"
    0 "no"
 / ICU
    1 "yes"
    0 "no"
 / TAH
    1 "yes"
    0 "no"
 / SAH
    1 "yes"
    0 "no"
 / lap
    1 "yes"
    0 "no"
 / SVD
    1 "I"
    2 ">I"
 / C_s
    1 "3-4"
    2 "5-7"
    3 ">7"
 / condintion_disch
    1 "improved"
    2 "died"
 / hypovole
    1 "yes"
    0 "no"
 / RF
    1 "yes"
    0 "no"
 / Postpa_hemo
    1 "yes"
    0 "no"
 / Respiratory_f
    1 "yes"
    0 "no"
 / sex
    1 "male"
    2 "female"
 / birth_outcome
    1 "alive"
    2 "still birth"
 / Birth_asph
    1 "yes"
    0 "no"
 / RDS
    1 "yes"
    0 "no"
 / NICU
    1 "yes"
    0 "no"
 / Birth_asph2
    1 "yes"
    0 "no"
 / LBW
    1 "yes"
    0 "no"
 / Prematu
    1 "yes"
    0 "no"
 / cause_still
    1 "fetal distress"
    2 "MAS"
    3 "uterine rupture"
 / Group
    1 "case"
    2 "control"
 / FMO
    1 "Good"
    0 "poor"
.
execute.
*********** Uncomment next line to save file ******************.
* SAVE OUTFILE="C:\Users\user\Desktop\epi data\epidata_aph.sav".
***************************************************************.
*.
